# Supplementary material for: Prevalence of persistent hypertension following pregnancy complicated by hypertensive disorders in low- and middle-income countries: a systematic review
Source: Front Glob Womens Health. 2024 Mar 1;5:1315763. doi: 10.3389/fgwh.2024.1315763 (PMC10940323; doi:10.3389/fgwh.2024.1315763)
Supplement: Supplementary file 1 [file Table1.csv]

TableS1: Included and Excluded studies
	Included studies (n=22)
Covidence #	Study ID	Title	Reviewer Name	Author and year	country	study design	study period/follow up	hypertensive disorder/(s)	comparator	inclusion/exclusion criteria	primary outcome	secondary outcome(s)	sample size	associated factors	outcome measure(s)/effect measure estimates	main findings
1495	Muteke 2023	Postpartum resolution of hypertension, proteinuria and acute kidney injury among women with preeclampsia and severe features at mulago national referral hospital, uganda: A cohort study	Consensus	Muteke et al., 2023	Uganda	Prospective cohort	6 weeks; 2017-2018	preeclampsia	non	known HTN, diabetes, kidney disease	time to resolution of HTN, proteinuria and AKI		86			5/73 (6.9%) pHTN
1474	Lugobe 2023	Persistent hypertension at 3 months postpartum among women with hypertensive disorders of pregnancy at a tertiary hospital in Southwestern Uganda	Consensus	Lugobe et al., 2023	Uganda	Prospective cohort	3 months	preeclampsia/eclampsia/gestational hypertension		kidney disease, diabetes	pHTN at 3 months		111		proportion	21/54 (39%) had pHTN
1306	Sukmanee 2022	Levels of blood pressure, cardiovascular biomarkers and their correlations in women with previous pre-eclamptic pregnancy within 7 years postpartum: a cross-sectional study in Thailand	Consensus	Sukmanee et al 2022	Thailand	Cross-sectional	7 years, 1 October 2019 to 30 April 2021.	PE, n=88 Pre-eclampsia was defined as systolic blood pressure (SBP)≥140 mm Hg and/or diastolic blood pressure (DBP)≥90 mm Hg after 20 weeks of gestation, accom-panied by proteinuria.1 Proteinuria was defined as≥300 mg/24 hours, protein to creatinine ratio≥0.3 or a dipstick reading of 2+.	normotensive n=118		Serum high-sensitivity C reactive protein, creatinine, fasting blood glucose (FBS), glycated haemoglobin (HbA1c), low-density lipoprotein (LDL) cholesterol, urine microalbumin to creatinine ratio (UACR) and sodium were measured		206		women with previous pre-eclamptic pregnancies had significantly increased rates of hypertension (31.8% vs 7.6%, p<0.001) and obesity (55.7% vs 40.7%, p=0.038), as well as higher serum levels of FBS (p<0.001), HbA1c (p<0.001), LDL cholesterol (p=0.03), creatinine (p<0.001) and UACR (p<0.001). Correlation coefficients of BMI, serum creatinine and UACR with blood pressure ranged from 0.27 to 0.31	PE leads to HTN
1165	Wang 2017	Association between hypertensive disorders of pregnancy and the risk of postpartum hypertension: a cohort study in women with gestational diabetes	Consensus	Wang et al. 2017	China	retrospective cohort	1-5 yrs follow up	In the self-administered questionnaire, women who reported doctors-diagnosed hypertension after 20 gestational weeks, including gestationalhypertension, pre-eclampsia, severe pre-eclampsia or eclampsia, wereclassified as having a history of HDP			HTN postpartum According to 2007 European Society of Hypertension–European Society ofCardiology Guidelines,23hypertension was defined as systolic BP⩾140 mm Hg or diastolic BP⩾90 mm Hg or taking antihypertensivemedicines		1261	high prepregnancy BMI, weight gain >7kg from preconception to post-delivery	at 2 yrs 94/1261(7.45%) developed HTN in women with HDPs and diabetes	PHTN
1002	Shammas 2000	Hypertension and its relation to renal function 10 years after pregnancy complicated by pre-eclampsia and pregnancy induced hypertension	Consensus	Shammas 2000	Jordan	retrospective cohort	10yr follow up	PE, GH	normotensive		PHTN	Microalbinuria, serum creatinine, urea and uric acid.	PE(47),pregnancy induced hypertension (n=54) or normotensive(n=46	microalb and albumin, others not significant	risk of HTN 11/47(23%) for PE, 21/54(39%) for GH, 2/46(3%) for normotensive	pHTN
1001	Shahbazian 2011	Hypertension and microalbuminuria 5 years after pregnancies complicated by Pre-eclampsia	Consensus	Shahbazian et al. 2011	Iran	retrospective cohort	5 yrs follow up between march 2001-Feb 2003	PE	normotensive		PHTN	albuminuria	35 PE 35 normotensive		10/35(28.6%) HTN had PE, 7/35(20.0%) had albuminuria at 5 yrs	increased risk of HTN in women with PE
828	Osoti 2019	Postpartum metabolic syndrome after gestational hypertension and preeclampsia, a prospective cohort study	Consensus	Osoti et al. 2019	Kenya	prospective cohort	6 months follow up	GH, PE	normotensive		metabolic syndrome at 6 months Metabolic syndrome (MetS) is defined by the presence of 5 cardiovascular disease (CVD) risk factors: atherogenic dyslipidemia (elevated triglycerides [TG] and reduced high-density lipoprotein cholesterol [HDL-C] levels), elevated blood pressure (BP), central obesity and elevated fasting plasma glucose (FPG)	persistent HTN	194	fasting hyperglyceridemia and fasting hyperglycemia	22/63(34.9%) metabolic syndrome among PE and 11.5% among normotensive persistent HTN 28/63 (44.4%) among PE and 20/131(15.6%) among normotensive at 6 months	at six month HDPs associated with 3-fold increase in metabolic syndrome risk
810	Olagbuji 2012	Prevalence and risk factors for persistent hypertension after the puerperium in pregnancies complicated with hypertensive disorders	Consensus	Olagbuji et al. 2012	Nigeria	prospective cohort	6 weeks follow up from Dec 2009-Nov 2010	GH, PE, eclampsia New onset gestational hyper-tensive disorders refer to occurrence of gestational hypertension/pre-eclampsia/eclampsia in the second half of pregnancy ( 2 0 weeks) in previously normotensive, non-proteinuric women, with no history or medical records of chronic (essential or sec-ondary) hypertension.	normotensive		persistent HTN		198 PE	Compared with normotensive women, maternal age 35 years (OR 14.89; 95% CI, 3.2 – 67.8), serum creatinine level (OR 5.91; 95% CI,1.5 – 22.8), serum uric acid (OR 37.49; 95% CI, 10.4 – 140.0) and maternal HIV infection (OR 14.18; 95% CI, 1.5 – 132.0) were independently associated with persistent hypertension.	persistent HTN at 6 weeks 25.8% among women with PE	HDPs associated with persistent HTN
793	Ntlemo 2021	Metabolic syndrome at 6 weeks after delivery in a cohort of pre-eclamptic and normotensive women	Consensus	Ntlemo et al. 2021	South Africa	prospective cohort	6 weeks post delivery	PE Hypertension was defined as a systolic BP >140 mmHg and/or a diastolic BP >90 mmHg. Pre-eclampsia was diagnosed in accordance with the International Society for the Study of Hypertension in Pregnancy guideline	nomortensive		metabolic syndrome Metabolic syndrome was diagnosed using the International Diabetes Federation classification,[1] i.e. the presence of three out of five of the following: (i) BP ≥130/85 mmHg; (ii) waist circumference >80 cm; (iii) fasting glucose >5.6 mmol/L; (iv) triglycerides >1.7 mmol/L; and (v) HDL <1.29 mmol/L. BP was recorded in a sitting, relaxed position with both arms resting on an arm-…	persistent HTN at 6 weeks	150 PE 163 normotensive		metabolic syndrome 48/150 (32.0%) among women with PE 33/150(22.0%) among normotensive women persistent HTN at 6 weeks 49/150 (32.7%) among women with PE	PE associated with metabolic syndrome at 6 weeks post delivery
776	Nganou-Gnindjio 2021	Persistent hypertension after preeclampsia in a group of Cameroonians: Result of a cross-sectional study and perspectives to reduce its burden in Limited Income Countries	Consensus	Nganou-Gnindjio et al. 2021	Cameroon	cross sectional	6 months, Dec 2011-2016	PE/eclampsia no definition		We included all women aged 18 to 45years diagnosed with preec-lampsia/eclampsia during pregnancy or postpartum during five years (from December 2011 to December 2016) in the selected hospi-tals. We excluded participants who had an added preeclampsia on chronic hypertension and women currently pregnan	persistent HTN Persistent hypertension was defined as the presence after 6months of delivery of a systolic blood pressure greater than 140mmHg and/or diastolic blood pressure greater than 90mmHg in women who experienced preeclampsia		92	maternal age during preeclampsia above 30years (aOR=6.30 [1.1; 35.4], p=.03), at least five deliveries prior preeclampsia (aOR=1.50 [2; 6.6], p=.008), and family history of diabetes (aOR=14.8 [2.6; 85.7], p=.003).	persistent hypertension at 6 months 30/92 (32.6%)	PE/eclampsia is associated with persistent HTM
767	Ndayambagye 2010	Factors associated with persistent hypertension after puerperium among women with pre-eclampsia/eclampsia in Mulago hospital, Uganda	Consensus	Ndayambagye et al. 2010	Uganda	prospective cohort	6 weeks from Nov 2008-May 2009	PE/eclampsia Hyper-tension in pregnancy was defined as any of the follow-ing: i) a blood pressure measurement of higher than orequal to 140 mmHg systolic or 90 mmHg diastolic(measured at rest on at least 2 occasions in a patient ofmore than 20 weeks of gestation); ii) a rise in systolicpressure of 30 mmHg or higher and diastolic pressureof 15 mmHg or higher, ((from the pre-pregnancy orfirst trime…		ll women with essentialhypertension, chronic hypertension, hypertension in aprior pregnancy, a history of hypertension in the firsttrimester history, renal disease or pre- eclampsia in aprior pregnancy were excluded from the analysis	persistent HTN	dmissionwere417.7(mgper 100 mls) versus 365.1 as compared to 317.6 versus275.3 after six weeks postpartum.	195	serum creatinine and age	6 weeks persistent HTN 44/195(27.7%)	1/4 with PE/eclampsia are at risk of persistent HTN at 6 weeks post delivery
754	Nakimuli 2013	Hypertension persisting after pre-eclampsia: a prospective cohort study at Mulago Hospital, Uganda	Consensus	Nakimuli et al. 2013	Uganda	prospective cohort	3 months follow up between July 2009-June 2011	PE/eclampsia Pre-eclampsia was defined as presence ofhypertension and proteinuria occurring after 20 weeks ofgestation. Hypertension was defined as a blood pressure (BP)measurement of 140/90 mmHg or more, measured at rest on more than one occasion at least 4 hours apart. Proteinuria wasdefined as urine protein measurement of +2 or more by dipstickon more than one occasion at least 4 hours apart. …		renal disease before orduring that pregnancy were also excluded because theyalready had the outcome of interest (persistent hypertension)	persistent HTN		188	maternal age, gestational age at delivery and parity	64/188(34%) persistent HTN at 3 months	PE/eclampsia increases the risk of HTN
721	Mooij 2021	Beyond severe acute maternal morbidity: a mixed-methods study on the long-term consequences of (severe pre-)eclampsia in rural Tanzania	Consensus	Mooij et al. 2021	Tanzania	mixed methods-cross sectional	6-7years	S/PE	nomortensive		PHTN		Of 74 patients, 25 (34%) were available for follow-up	Anxiety	HTN 7/24(29%) 6-7years	PE may lead to long term sequelae including HTN, depression and anxiety
642	Ma 2018	Persistent hypertension post-preeclampsia: A tertiary care centre-based study in China	Consensus	Ma and Yao 2018	China	prospective cohort	6 weeks follow up from October 2014-sep 2015	PE Preeclampsia was considered as blood pressure of minimum140 mmHg systolic or minimum 90 mmHg diastolic post 20thweek of pregnancy in prior normotensive women and proteinuria(minimum 300 mg protein in a 24-hour urine sample/dipstick testresult of minimum 2+)			persistent HTN		PE 173, of which 143 mild PE and 30 severe PE	was no significant association/difference noted for age, BMI, parity, and pregnancy duration in persistent hypertension group vs. the normotensive group. Significantly low platelets count (p = 0.001) and low birth weights (p < 0.001) were noted in the persistent hypertension group. Patients encountering persistent hypertension at follow-up (six weeks) were observed to be mostly having severe pree…	at 6 weeks persistent HTN 61/173(35.3%),	PE associated with persistent HTN at 6 weeks
521	Keepanasseril 2020	Influence of maternal and perinatal characteristics on risk of postpartum chronic hypertension after pre-eclampsia	Consensus	Keepanasseril et al. 2020	India	prospective cohort	12 months follow up	PE define based on ACOG			persistent HTN		177 with PE	advanced age, multiparity and eclampsia	persistent HTN 32(18.1%) at 3 months	1/5 women present with HTN with three months post-delivery
519	Kaze 2014	Post-partum trend in blood pressure levels, renal function and proteinuria in women with severe preeclampsia and eclampsia in Sub-Saharan Africa: a 6-months cohort study	Consensus	Kaze et al. 2014	Cameroon	prospective cohort	6 months follow up, from July 2010-feb 2012	PE and eclampsia Severe preeclampsia was defined by the occurrenceafter 20 weeks of pregnancy of blood pressure levels(systolic/diastolic) of 160/110 mmHg or more, and/orproteinuria above 5000 mg per day (estimated from theurine protein to creatinine ratio). Eclampsia was definedby the onset of seizures in a participant with preeclamp-sia		included: women with severe preeclampsia or eclampsia, who had attended at least three antenatal visits	persistent HTN	persistent proteinuria 26/54(48.1%) at 6 weeks, 17/54(31.5%) at 3 months, 1/54(1.8%) at 6 months	54	BMI, advanced age, severe PE, low fetal birthweight, low gestational age at delivery	persistent HTN 23/54(42.6%) at 6 weeks, 15/54(27.8%) at 3 months 8/54(14.8%) at 6 months	HTN and proteinuria are associated with HDP
454	Ishaku 2021	Persistent Hypertension Up to One Year Postpartum among Women with Hypertensive Disorders in Pregnancy in a Low-Resource Setting: A Prospective Cohort Study	Consensus	Ishaku et al. 2021	Nigeria	prospective cohort	1yr follow up	GH, PE, eclampsia (ISSHP definitions for HDPs) estational hypertension was defined as any hypertension occurring after the first 20 weeks of pregnancy without significant proteinuria (<2++ of proteinuria on urine dipstick measurement) or any haematological or biochemical abnormality. Pre-eclampsia was defined as hypertension with onset after the first 20 weeks of pregnancy with significant protei…		Women 18years or above, and had a diagnosis of HDPs were eligible for inclusion. Exclusion criteria included: multiple pregnancies, medical disorders in pregnancy other than HDPs (e.g., diabetes mellitus, sickle cell disease, heart disease, kidney and other connective tissues disorders)	persistent HTN, defined as the occurrence of systolic blood pres-sure of ≥140 mmHg and/or, diastolic blood pressure of ≥90mmHg measured at least four to six hours apart after eight weeks postpartum	Other outcome measures of interest included persistent significant proteinuria after delivery (≥2++ of proteinuria on urine dipstick measurement), BMIs (weight[kg]/height[ m2]), high serum creatinine greater than 90 mmol/L, high serum urea greater than 7.1 mmol/L, high uric acid greater than 446 mmol/L, raised Alanine transaminase (ALT) above 55 units/liter, raised Aspartate transaminase (AST) ab…	enrolled 410 retained 278	Maternal age and body mass index were significant risk factors for persistent hypertension at one year [aORs = 1.07/year (95% CI; 1.02–1.13) and 1.06/kg/m2(95% CI; 1.01–1.10)], respectively.	at six months GH 22.3% (62/278), PE 62.1% (173/278) persistent HTN at 12 months GH 22.3% (62/278), PE 61.2%(170/278)	mong women diagnosed with gestational hypertension and pre-eclampsia/eclampsia, 22.3% (95% CI; 8.3–36.3) and 62.1% (95% CI; 52.5–71.9), respectively, had persis-tent hypertension at six months and this remained similar at one year 22.3% (95% CI; 5.6–54.4) and 61.2% (95% CI; 40.6–77.8 (Assuming you have the absolute).
316	FajardoTornes 2020	Predictors of Postpartum Persisting Hypertension Among Women with Preeclampsia Admitted at Carlos Manuel de Cèspedes Teaching Hospital, Cuba	Consensus	FajardoTornes 2020	Cuba	prospective cohort	3 years follow up, Period:march 2017 to march 2020	PE hypertension of 140/90 mmHg or more proteinuria of +1 or more in a previously normotensive patient above 20 weeks of gestation excluded: PE superim-posed on chronic hypertension	non	above 24 weeks of gestation admitted in the hypertension unit with a diagnosis of preeclampsia that consented to participate in the study were enrolled. Exclusion 9 superimposed PE, 4 isolated kidney disease	persistent HTN at 3 years postpartum		178	Maternal age of 35 years or more (aRR=1.14,95% CI:1.131–4.847, p=0.022), early onset preeclampsia (before 34 weeks of gestation) (aRR=7.93, 95% CI:1.812–34.684, p=0.006), and elevated serum creatinine levels of more than 0.8mg/dl (aRR=1.35, 95% CI:1.241–3.606, p=0.032) were the independent predictors of persisting hypertension at 12 weeks postpartum.	45/162 (27.8%) had persisting hypertension at twelve weeks po	PE associated with persistent HTN at 12 weeks
315	Fadalallah 2016	Prospective cohort study of persistent hypertension following pre-eclampsia at Medani Hospital, Sudan	Consensus	Fadalallah et al. 2016	Sudan	Prospective cohort	6 weeks	PE-mild and severe PE defined as hypertension (systolic blood pressure≥140 mmHg or diastolic blood pressure≥90 mmHg after atleast 20 weeks of pregnancy in a previously normotensive patient)with at least 300 mg of protein in a 24-h urine sample or a dipsticktest result of at least 2+	non	excluded from the studyif they had thyroid disease, hypertension, renal disease, diabetes, orliver diseas	persistent HTN		165, 136(82.4%) mild PE and 29(17.6%) severe PE	none of the investigated. factors was associated with persistent hypertension; however, patients experiencing severe pre-eclampsia were 7.3-times more likely to experience persistent hypertension than patients with mild pre-eclampsia(95% confidence interval 1.6–32.2;P= 0.008) further, lower platelet count and neonatal weight at delivery at baseline were predictors	persistent hypertension 58/165(35.2%) at 6 weeks	adjusting for age and parity, PE associated with persistent HTN at 6 weeks particularly severe PE
220	Cho 2019	Prepregnancy Factors Are Associated with Development of Hypertension Later in Life in Women with Pre-Eclampsia	Consensus	Cho et al. 2019	Korea	Retrospective cohort	8 yrs follow up. 2002-2003	PE	non	Inclusion: P.E in first delivery/ Exclusion women with prev HTN 102, UNRECOGNISED HTN 79	persistent hypertension		1910	old age (hazard ratio [HR] 3.92, 95% con�dence interval [CI] 2.47–6.23), a family historyof HTN (HR 2.28, 95% CI 1.46–3.58), prepregnancy obesity (HR 3.74, 95% CI 2.50–5.59), and high blood pressure(BP) (HR 2.78, 95% CI 1.85–4.19) were independently associated with the development of HTN.	7.7% (148/1910) of pre-eclamptic women developed HTN.	Persistent hypertension
117	Babah 2018	Postpartum Sequelae of the Hypertensive Diseases of Pregnancy: A Pilot Study	Consensus	Babah et al. 2018	Nigeria	prospective cohort	6 weeks between January and December 2009	PIH/PE	normotensive	Included women between 20 and 40years with PE, GH or normal BP Excluded women with known renal, cardiovascular, endocrine(including diabetes) or metabolic disease, chronic liver disease or thromboembolic disease, and known recurrent miscarriage	Persistent HTN		29	serum creatinine P=0.035).-, others not significant age(P=0.320), parity(P=0.215), gestational age at delivery(P=0.591), BMI(P=0.070), and family history of hypertension(P=00.937), serum cholesterol, triglycerides, creatinine, and fasting plasma glucose(FPG	3 out of 29(10.3%), with a risk estimate of 1.1(confidence interval 0.986–1.262). at 6 weeks	1/10 have persistent hypertension at 6 weeks, serum creatinine a good prognostic marker in predicting HDPs
84	Amougou 2019	Factor associated with progression to chronic arterial hypertension in women with preeclampsia in Yaoundé, Cameroon	Consensus	Amougou et al 2019	Cameroon	Retrospective cohort	8yrs and mean follow up 3.7yrs. from 2009-2016	preeclampsia	preeclampsia without persistent hypertension	4 excluded due to super imposed preeclampsia	persistent HTN		136	age ≥ 40 years (OR = 20.7 (1.1 -390.0); p = 0.043), housewife profession (OR = 21,.8 (3,4-138.3); p = 0.001), gravidity > 4 (OR = 7.9 (1.0 -59.1); p = 0.044), onset of PE before 34 weeks' gestation (OR = 9.3 (2.1 ' 42.0); p = 0.004), presence of hypertension in siblings (OR = 6.7 (1.0 -44.2); p = 0.047) and obesity (OR = 16.5 (2.3 -120.6); p = 0.006)	incidence 2.85%/yr, about 23.53% remained HTN	PE is associated with persistent HTN at 1 yr
	Excluded studies n=25
Title	Authors	Abstract	Published Year	Published Month	Journal	Volume	Issue	Pages	Accession Number	DOI	Ref	Covidence #	Study	Notes	Tags
Preeclampsia: Long-term consequences for vascular health	Amaral, L. M.; Cunningham, M. W., Jr.; Cornelius, D. C.; LaMarca, B.	Preeclampsia (PE) is a pregnancy-specific syndrome and one of the leading causes of preterm birth, neonatal and maternal morbidity and mortality. This disease is characterized by new onset hypertension usually in the third trimester of pregnancy and is sometimes associated with proteinuria, although proteinuria is not a requirement for the diagnosis of PE. In developing countries, women have a hi…	2015		Vascular Health and Risk Management	11		403-415		10.2147/VHRM.S64798		#78	Amaral 2015	Exclusion reason: Wrong study design;
Renal outcome in patients with pre-eclampsia and eclampsia at presentation, three and six months postpartum	Baig, M. M. I.; Manzoor, T.; Saleem, S. T.; Alvi, A.; Sabir, O.	Objectives: To assess the natural history of Renal Disease in patients with Pre-eclampsia or Eclampsia. Study design; It was an observational study. Place and Duration of study: This study was conducted simultaneously at two tertiary care hospitals: Fatima Memorial Hospital, Lahore and Bhatti International Teaching Hospital, Kasur from March 2009 to January 2011. Patients and Methods; women prese…	2011		Medical Forum Monthly	22	9	08-Oct				#122	Baig 2011	Exclusion reason: no full text available;
Preeclampsia and the Ten-Year Risk of Incident Chronic Kidney Disease	Behboudi-Gandevani, S.; Amiri, M.; Rahmati, M.; Amanollahi Soudmand, S.; Azizi, F.; Tehrani, F. R.	Background: Although preeclampsia (PE), as an endothelial disorder can lead to renal dysfunction during pregnancy, results of studies focusing on the potential long-term potential effects of PE on renal function are insufficient and those available are controversial. This study investigated the incidence rate and risk of chronic kidney disease (CKD) among women with prior history of PE compared w…	2020		Cardiorenal Medicine	10	3	188-197		10.1159/000506469		#148	Behboudi-Gandevani 2020	Exclusion reason: Wrong outcomes;
Clinical and Biomarkers Difference in Prepartum and Postpartum Eclampsia	Berhan, Y.; Endeshaw, G.	BACKGROUND: There is a large body of literature which assessed the incidence and risk factors of eclampsia, but little was done in assessing the association of clinical features and biological markers with prepartum and postpartum eclampsia. METHODS: A total of 361 eclamptic women admitted to three teaching hospitals between 2008 and 2013 were included in this analysis. A comparative analysis was…	2015	Jul	Ethiop J Health Sci	25	3	257-66	26633929	10.4314/ejhs.v25i3.9		#160	Berhan 2015	Exclusion reason: Wrong outcomes; Ineligible outcomes. Authors assessed differences in pre and postpartum eclampsia and associated factors;
Effect of hypertension on pregnancy outcomes at UNRWA health centres in Gaza governorates: a comparative study	El-Qatrawi, K. J.	BACKGROUND: Hypertensive disorders affect 10% of all pregnant women and increase the risk of adverse maternal and neonatal outcomes and the psychological wellbeing and quality of life of women. This study is to the best of my knowledge the first to investigate these issues in the Gaza Strip. I compared adverse effects in pregnancy between hypertensive and non-hypertensive women. METHODS: In this …	2021	Jul	Lancet	398 Suppl 1		S26	34227958	10.1016/s0140-6736(21)01512-9		#302	El-Qatrawi 2021	Exclusion reason: Wrong outcomes;
Pregnancy as an early stress test for cardiovascular and kidney disease diagnosis	Facca, T. A.; Mastroianni-Kirsztajn, G.; Sabino, A. R. P.; Passos, M. T.; Dos Santos, L. F.; Famá, E. A. B.; Nishida, S. K.; Sass, N.	OBJECTIVES: Pregnancy is a cardiometabolic and renal stress test for women, primarily when associated with hypertension syndrome, which can have deleterious effects in the long term. We undertook this study to make a long-term evaluation on these women. STUDY DESIGN: A retrospective cohort study was conducted to investigate voluntary women who had pregnancy-induced hypertension syndrome versus no…	2018	Apr	Pregnancy Hypertension	12		169-173	29198741	10.1016/j.preghy.2017.11.008		#314	Facca 2018	Exclusion reason: Wrong outcomes;
Persistence of Hemorrhage and Hypertensive Disorders of Pregnancy (HDP) as the Main Causes of Maternal Mortality: Emergence of Medical Errors in Iranian Healthcare System	Farrokh-Eslamlou, Hamidreza; Aghlmand, Siamak; Oshnouei, Sima	Background: This study aimed to assess factors affecting substandard care and probable medical errors associated with obstetric hemorrhage and HDP at a Northwestern Iranian health care system. Methods: In a community-based descriptive cross-sectional study, data on all maternal deaths occurred at West Azerbaijan Province, Iran during a period of 10 years from March 21, 2002 to March 20, 2011 was …	2014		Iranian Journal of Public Health	43	10	1395-1404	99093858. Language: English. Entry Date: 20141030. Revision Date: 20190712. Publication Type: Article			#319	Farrokh-Eslamlou 2014	Exclusion reason: Wrong outcomes;
OS001. Pregnancy outcome in subsequent pregnancies after eclampsia	Gainder, S.; Saha, S. C.; Dhaliwal, L.; Bagga, R.	INTRODUCTION: Eclampsia in the previous pregnancy may have impact on future reproductive performance of the women. Few studies have been conducted in recent years to review the subsequent pregnancy outcome. In this study women with previous eclampsia were followed up in subsequent pregnancy and outcome was compared with normotensive control group. OBJECTIVES: To study the risk of recurrence of hy…	2012	Jul	Pregnancy Hypertension	2	3	175	26105216	10.1016/j.preghy.2012.04.003		#339	Gainder 2012	Exclusion reason: Wrong intervention;
The impact of proteinuria on maternal and perinatal outcomes among women with pre-eclampsia	Guida, J. P.; Parpinelli, M. A.; Surita, F. G.; Costa, M. L.	OBJECTIVE: To assess the impact of proteinuria on pregnancy outcomes among women with pre-eclampsia. METHODS: The present retrospective cohort study included patients with pre-eclampsia who delivered at a referral maternity hospital in Brazil between January 1, 2009, and December 31, 2013. Patients were stratified into three groups based on 24-hour urinary protein excretion during pregnancy: mild…	2018	Oct	International Journal of Gynaecology and Obstetrics	143	1	101-107	29572831	10.1002/ijgo.12487		#387	Guida 2018	Exclusion reason: Wrong outcomes;
Metabolic syndrome following hypertensive disorders in pregnancy in a low-resource setting: A cohort study	Ishaku, S. M.; Karima, T.; Oboirien, K. A.; Innocent, A. P.; Lawal, O.; Jamilu, T.; Browne, J. L.; Gbenga, K. A.; Azubuike, O. K.; Lamaran, D. M.; Baffah, A. M.; Olorunfemi, O. O.; Patience, O. O.; Charlotte, W. E.; Abubakar, H. D.; Musa, A.; Franx, A.; Grobbee, D. E.	OBJECTIVES: Hypertensive disorders in pregnancy (HDPs) are associated with risk of future metabolic syndrome. Despite the huge burden of HDPs in sub-Saharan Africa, this association has not been adequately studied in this population. STUDY DESIGN: This was a prospective cohort study on pregnant women recruited between August 2017 - April 2018 and followed up to one year after their deliveries and…	2021	Aug	Pregnancy Hypertension	25		129-135	34119878	10.1016/j.preghy.2021.05.018		#455	Ishaku 2021	Exclusion reason: Wrong outcomes;
Prevalence and determinants of chronic kidney disease in women with hypertensive disorders in pregnancy in Nigeria: a cohort study	Ishaku, S. M.; Olanrewaju, T. O.; Browne, J. L.; Klipstein-Grobusch, K.; Kayode, G. A.; Franx, A.; Grobbee, D. E.; Warren, C. E.	BACKGROUND: Worldwide, hypertensive disorders in pregnancy (HDPs) complicate between 5 and 10% of pregnancies. Sub-Saharan Africa (SSA) is disproportionately affected by a high burden of HDPs and chronic kidney disease (CKD). Despite mounting evidence associating HDPs with the development of CKD, data from SSA are scarce. METHODS: Women with HDPs (n = 410) and normotensive women (n = 78) were rec…	2021	Jun-18	BMC Nephrology	22	1	229	34144676	10.1186/s12882-021-02419-6		#456	Ishaku 2021	Exclusion reason: Wrong outcomes;
Hypertension in pregnancy: A future risk for chronic kidney disease in South Africa	Jones, E.; Rayner, B. L.	BACKGROUND: Hypertension in pregnancy is a risk factor for end-stage chronic kidney disease (ESKD) and is particularly common in South Africa (SA). There are no data for the risk of developing chronic kidney disease (CKD). OBJECTIVES: To conduct a study of all female patients who presented to the renal replacement programme at Groote Schuur Hospital, Cape Town, SA. METHODS: This was a retrospecti…	2019	Aug-28	South African Medical Journal	109	9	665-667	31635591	10.7196/SAMJ.2019.v109i9.13883		#482	Jones 2019	Exclusion reason: Wrong outcomes;
Effect of magnesium on glomerular filtration rate and recovery of hypertension in women with severe preeclampsia	Kreepala, C.; Luangphiphat, W.; Villarroel, A.; Kitporntheranunt, M.; Wattanavaekin, K.; Piyajarawong, T.	Introduction: Magnesium sulfate is used for preventing seizures in patients with severe preeclampsia. Previous studies have demonstrated that magnesium plays a significant role in the endothelial function and might have clinically beneficial vasodilating properties. Objectives: This study is aimed at evaluating the effect of magnesium sulfate on the glomerular filtration rate (GFR) during the fir…	2018	//	Nephron	138	1	35-41	20193250052. Kreepala, C. (author)	10.1159/000481463 https://www.karger.com/Article/Abstract/481463		#550	Kreepala 2018	Exclusion reason: Wrong outcomes;
The efficacy of peripartum transthoracic echocardiography in women with preeclampsia	Kyung Choi, S.; Chul Shin, J.; Gyu Park, Y.; Yang Park, I.; Young Kwon, J.; Sun Ko, H.; Hee Kim, Y.	OBJECTIVE: To examine the features and efficacy of transthoracic echocardiography (TTE) in preeclampsia. METHODS: We retrospectively reviewed the medical records of 145 pregnant women with preeclampsia, who underwent TTE at Seoul St. Mary's Hospital between July 2006 and June 2016. We analyzed echocardiographic features in preeclampsia and the relationship between the severity of preeclampsia and…	2017	Oct	Pregnancy Hypertension	10		187-191	29153677	10.1016/j.preghy.2017.05.002		#562	KyungChoi 2017	Exclusion reason: Wrong outcomes;
658 Factors associated with persistent hypertension at 1-year postpartum in individuals with gestational hypertension or preeclampsia	Livergood, Mary Christine; Tallmadge, Maggie; Mahlum, Leigh; Hauck, Jordan; Palatnik, Anna		2021		American Journal of Obstetrics and Gynecology	224	2	S413-S414	148434964. Language: English. Entry Date: In Process. Revision Date: 20210204. Publication Type: Article. Supplement Title: 2021 Supplement. Journal Subset: Biomedical	10.1016/j.ajog.2020.12.682		#621	Livergood 2021	Exclusion reason: Wrong study design;
Prevalence and risk factors associated with severe pre-eclampsia among postpartum women in Zanzibar: a cross-sectional study	Machano, M. M.; Joho, A. A.	BACKGROUND: Severe pre-eclampsia is more dominant in low and middle-income countries. In Sub-Saharan Africa, severe pre-eclampsia remains a major public health problem contributing to high rates of maternal mortality. Few studies have investigated the relationship between severe pre-eclampsia and associated factors in East Africa. The aim of this study was to determine the prevalence and risk fac…	2020	Sep-04	BMC Public Health	20	1	1347	32887579	10.1186/s12889-020-09384-z		#646	Machano 2020	Exclusion reason: Wrong outcomes;
Postpartum metabolic syndrome and high-sensitivity C-reactive protein after gestational hypertension and pre-eclampsia	Osoti, A. O.; Page, S. T.; Richardson, B. A.; Guthrie, B. L.; Kinuthia, J.; Polyak, S. J.; Farquhar, C.	OBJECTIVE: To evaluate the association between metabolic syndrome (MetS) and high-sensitivity C-reactive protein (hsCRP), a biomarker of chronic inflammation and an independent predictor for cardiovascular disease overall and in subgroups of women with/without pre-eclampsia and gestational hypertension (GHT). METHODS: A prospective cohort study was conducted in Nairobi, Kenya. Women with pre-ecla…	2020	Dec	International Journal of Gynaecology and Obstetrics	151	3	443-449	32812650	10.1002/ijgo.13352		#829	Osoti 2020	Exclusion reason: Wrong outcomes;
Association of hypertension and cerebral venous thrombosis among the women in the puerperal period - a prospective study	Ravikumar, T.; Vasanthakumar, J. A.; Govindarajan, K.; Chetan, Bharadwaj; Prasannakumar, P.; Shankar, R.	Background: Pregnancy and puerperium are important risk factors for CVT. CVT can be caused by a number of prothrombotic states and disorders of clotting system such as inherited cause is Protein C resistance secondary to Factor V Leiden polymorphism, Protein C and S resistance, and antithrombin III deficiency. Pre-existing hypertension, pregnancy induced hypertension, pre-eclampsia and eclampsia …	2016	//	Indian Journal of Basic and Applied Medical Research	5	2	472-480	20163131891. Ravikumar, T. (author)	http://ijbamr.com/pdf/42%20March%202016%20%20472-480.pdf.pdf		#922	Ravikumar 2016	Exclusion reason: Wrong outcomes;
Maternal and fetal outcome in women with gestational hypertension in comparison to gestational proteinuria: a 3-year observational study	Rezk, M.; Abo-Elnasr, M.; Al-Halaby, A.; Zahran, A.; Badr, H.	Objective: To assess the maternal and fetal outcome in women with gestational hypertension in comparison to gestational proteinuria. Methods: This was a prospective 3-year observational study carried out at Menoufia University Hospital and included 106 patients with gestational hypertension and 124 patients with gestational proteinuria after 20 weeks' gestation. Enrolled patients were followed to…	2016	//	Hypertension in Pregnancy	35	2	181-188	20163188150. Rezk, M. (author)	10.3109/10641955.2015.1130832 http://www.tandfonline.com/loi/ihip20		#933	Rezk 2016	Exclusion reason: Wrong outcomes;
Hypertensive disorders in pregnancy among pregnant women in a Nigerian Teaching Hospital	Singh, S.; Ahmed, E. B.; Egondu, S. C.; Ikechukwu, N. E.	BACKGROUND: Hypertensive disorders in pregnancy (HDP) represent a group of conditions associated with high blood pressure during pregnancy. It is an important cause of feto-maternal morbidity and mortality, particularly in developing countries. The aims of the study were to find the prevalence of hypertensive disorders and its associated risk factors among women attending the antenatal clinic of …	2014	Sep	Nigerian Medical Journal	55	5	384-8	25298602	10.4103/0300-1652.140377		#1031	Singh 2014	Exclusion reason: Wrong outcomes;
Cardiac diastolic function after recovery from pre-eclampsia	Soma-Pillay, P.; Louw, M. C.; Adeyemo, A. O.; Makin, J.; Pattinson, R. C.	BACKGROUND: Pre-eclampsia is associated with significant changes to the cardiovascular system during pregnancy. Eccentric and concentric remodelling of the left ventricle occurs, resulting in impaired contractility and diastolic dysfunction. It is unclear whether these structural and functional changes resolve completely after delivery. AIMS: The objective of the study was to determine cardiac di…	2018	Jan/Feb 23	Cardiovascular Journal of Africa	29	1	26-31	28906533	10.5830/cvja-2017-031		#1043	Soma-Pillay 2018	Exclusion reason: Wrong outcomes;
THE CHANGES OF MATERNAL CARDIAC FUNCTION DUE TO PREECLAMPSIA...XIII World Congress of Perinatal Medicine Belgrade, Serbia. October 26-29, 2017	Takuji, Ueno; Lisa, Yoshimoto; Kazuki, Shimizu; Takuma, Yamada; Takehiko, Takeda; Sho, Tano; Kaname, Uno; Michinori, Mayama; Mayu, Ukai; Teppei, Suzuki; Yasuyuki, Kishigami; Hidenori, Oguch	Objective. Preeclampsia is a risk factor of peripartum cardiomyopathy and increases the risks of maternal future cardiovascular diseases. Even normal pregnancy involves significant changes in hemodynamics. More remarkable effects should be accompanied with preeclampsia. However, to date, few studies about the influence in severity of preeclampsia to maternal cardiac function and structural change…	2017		Journal of Perinatal Medicine	45		91-91	125873346. Language: English. Entry Date: 20171120. Revision Date: 20171120. Publication Type: Article	10.1515/jpm-2017-3001		#1080	Takuji 2017	Exclusion reason: Wrong outcomes;
OS024. Characteristics and outcomes of critically ill obstetric patientswith hypertensive disease of pregnancy in argentina: Multicenter study	Vasquez, D. N.; Neves, A. V.; Zakalik, G.; Intile, D.; Cicora, F.; Casanova, M.; Canales, H. S.; Aphalo, V.; Loudet, C.; Sanchez, A.; Desmery, P.; Estenssoro, E.	INTRODUCTION: Worldwide, hypertensive disease of pregnancy is one of the most frequent causes of admission of obstetric patients to the ICU. Maternal mortality risk related to Hypertension during pregnancy in Latin America is significantly higher than in developed countries. OBJECTIVES: To describe the characteristics and outcomes of pregnant-postpartum patients with hypertensive disease of pregn…	2012	Jul	Pregnancy Hypertension	2	3	188-9	26105238	10.1016/j.preghy.2012.04.025		#1135	Vasquez 2012	Exclusion reason: Wrong outcomes;
Management of severe hypertension in the postpartum period with intravenous hydralazine or labetalol: a randomized clinical trial	Vigil-De Gracia, P.; Ruiz, E.; López, J. C.; de Jaramillo, I. A.; Vega-Maleck, J. C.; Pinzón, J.	OBJECTIVE: To compare the safety and efficacy of intravenous labetalol and intravenous hydralazine for acutely lowering blood pressure in the puerperium. DESIGN: Randomized clinical trial. SETTING: Critical care unit of gynecology and obstetrics department in the Complejo hospitalario "Dr. AAM" de la Caja de Seguro Social in Panama. POPULATION: Eighty-two women with severe hypertension during the…	2007		Hypertension in Pregnancy	26	2	163-71	17469006	10.1080/10641950701204430		#1144	Vigil-DeGracia 2007	Exclusion reason: Wrong outcomes;
Diastolic function in patients with preeclampsia during pre- and postpartum period using tissue doppler imaging	Wibhuti, I. B. R.; Soesanto, A. M.; Shahab, F.	Background: Prior studies have compared the E/e′ elevation in preeclampsia patients to normal patients, however there are no data whether this elevation persists after birth. The aim of this study is to analyze diastolic function in preeclampsia patients during pre- and post-partum period using E/e′ parameter measurement. Methods: This is a prospective cohort study of pregnant women with preeclam…	2016	//	Medical Journal of Indonesia	25	2	93-97	20163266156. Wibhuti, I. B. R. (author)	10.13181/mji.v25i2.1410 http://mji.ui.ac.id/journal/index.php/mji/article/view/1410/1132		#1182	Wibhuti 2016	Exclusion reason: Wrong outcomes;
